# Supplementary material for: Spatial patterns of pulmonary tuberculosis (TB) cases in Zimbabwe from 2015 to 2018
Source: PLoS One. 2021 Apr 8;16(4):e0249523. doi: 10.1371/journal.pone.0249523 (PMC8031317; doi:10.1371/journal.pone.0249523)
Supplement: S1 Data — (XLS) [file pone.0249523.s001.xls]

## Sheet: csv
Province	District	X	Y	TB Cases	Population	year	TB_Incidence/100000
Matabeleland South	Beitbridge	30.035	-21.907	410	124401	2015	329.579
Masvingo	Bikita	31.9146	-20.1461	0	167594	2015	0
Mashonaland central	Bindura	31.3064	-17.2414	499	174739	2015	285.569
Matabeleland North	Binga	27.6561	-17.7903	146	140155	2015	104.17
Matabeleland North	Bubi	28.6631	-19.5278	132	63125	2015	209.109
Manicaland	Buhera	31.8752	-19.4512	595	254685	2015	233.622
Bulawayo	Bulawayo	28.5481	-20.1406	1900	665559	2015	285.474
Matabeleland South	Bulilima	27.5715	-20.1646	176	92125	2015	191.045
Mashonaland central	Centenary	31.143	-16.4274	124	125497	2015	98.8071
Mashonaland West	Chegutu	30.3976	-18.1402	474	156755	2015	302.383
Mashonaland East	Chikomba	31.0982	-18.8874	18	127447	2015	14.1235
Manicaland	Chimanimani	32.7214	-19.7812	291	138273	2015	210.453
Manicaland	Chipinge	32.476	-20.4951	130	310828	2015	41.8238
Masvingo	Chiredzi	31.6793	-21.3427	1255	318636	2015	393.866
Midlands	Chirumhanzu	30.4875	-19.3186	292	83544	2015	349.516
Harare	Chitungwiza	31.0627	-18.0142	361	356840	2015	101.166
Masvingo	Chivi	30.5794	-20.4954	97	172334	2015	56.286
Midlands	Gokwe North	28.8334	-17.5727	283	252399	2015	112.124
Midlands	Gokwe South	28.6448	-18.208	229	316560	2015	72.3402
Mashonaland East	Goromonzi	31.3448	-17.7907	0	235492	2015	0
Mashonaland central	Guruve	30.5689	-16.3342	109	128345	2015	84.9273
Masvingo	Gutu	31.247	-19.6101	0	210948	2015	0
Matabeleland South	Gwanda	29.1635	-21.2359	619	138839	2015	445.84
Midlands	Gweru	29.6498	-19.4599	723	258978	2015	279.174
Harare	Harare	31.065	-17.8593	3495	2168204	2015	161.193
Mashonaland West	Hurungwe	29.5351	-16.4375	68	341512	2015	19.9115
Matabeleland North	Hwange	26.5023	-18.7161	445	101762	2015	437.295
Mashonaland East	Hwedza	31.6363	-18.7375	116	70968	2015	163.454
Matabeleland South	Insiza	29.4053	-20.2572	207	101297	2015	204.35
Mashonaland West	Kariba	28.612	-16.8916	115	71697	2015	160.397
Midlands	Kwekwe	29.5608	-18.8737	822	284644	2015	288.782
Matabeleland North	Lupane	27.9187	-18.8552	407	100354	2015	405.564
Mashonaland West	Makonde	30.0141	-17.1282	349	156539	2015	222.948
Manicaland	Makoni	32.1834	-18.3605	80	282407	2015	28.3279
Matabeleland South	Mangwe	28.0083	-20.976	289	79850	2015	361.929
Mashonaland East	Marondera	31.4996	-18.2693	410	187714	2015	218.417
Masvingo	Masvingo	30.9105	-20.2596	766	311226	2015	246.123
Matabeleland South	Matobo	28.4936	-20.9574	227	95408	2015	237.926
Mashonaland central	Mazowe	30.9302	-17.2554	541	242087	2015	223.473
Midlands	Mberengwa	30.0164	-20.7502	10	191805	2015	5.21363
Mashonaland central	Mbire	30.5196	-16.1174	88	85145	2015	103.353
Mashonaland West	Mhondoro	30.1639	-18.5778	96	104342	2015	92.0051
Mashonaland central	Mount Darwin	31.6533	-16.5722	494	220573	2015	223.962
Mashonaland East	Mudzi	32.6384	-17.0338	56	139496	2015	40.1445
Mashonaland East	Murewa	31.8225	-17.7918	329	205204	2015	160.328
Manicaland	Mutare	32.4286	-19.2229	570	194523	2015	293.024
Manicaland	Mutasa	32.7063	-18.6423	318	175420	2015	181.279
Mashonaland East	Mutoko	32.2724	-17.4458	256	153232	2015	167.067
Masvingo	Mwenezi	30.6898	-21.3683	1040	172270	2015	603.703
Matabeleland North	Nkayi	28.6968	-18.926	561	111020	2015	505.314
Manicaland	Nyanga	32.7554	-17.9353	147	129882	2015	113.18
Mashonaland central	Rushinga	32.2919	-16.609	68	73335	2015	92.7252
Mashonaland West	Sanyati	29.5812	-18.0217	1024	112897	2015	907.021
Mashonaland East	Seke	30.9477	-18.2503	1075	106383	2015	1010.5
Mashonaland central	Shamva	31.6415	-17.097	103	124253	2015	82.8954
Midlands	Shurugwi	30.1467	-19.7496	310	102952	2015	301.111
Matabeleland North	Tsholotsho	27.4182	-19.6169	228	115611	2015	197.213
Matabeleland North	Umguza	28.2823	-19.8201	237	88839	2015	266.775
Matabeleland South	Umzingwane	28.9453	-20.3458	134	63453	2015	211.18
Mashonaland East	Uzumba Maramba Pfungwe	32.0469	-17.0819	43	117968	2015	36.4506
Masvingo	Zaka	31.4274	-20.3854	279	187704	2015	148.638
Mashonaland West	Zvimba	30.4524	-17.5086	726	258222	2015	281.153
Midlands	Zvishavane	30.078	-20.2843	235	118868	2015	197.698
Matabeleland South	Beitbridge	30.035	-21.907	503	125023	2016	402.326
Masvingo	Bikita	31.9146	-20.1461	315	169605	2016	185.726
Mashonaland central	Bindura	31.3064	-17.2414	250	177011	2016	141.234
Matabeleland North	Binga	27.6561	-17.7903	91	140856	2016	64.605
Matabeleland North	Bubi	28.6631	-19.5278	107	63441	2016	168.661
Manicaland	Buhera	31.8752	-19.4512	435	257469	2016	168.952
Bulawayo	Bulawayo	28.5481	-20.1406	1748	668887	2016	261.33
Matabeleland South	Bulilima	27.5715	-20.1646	188	92586	2016	203.054
Mashonaland central	Centenary	31.143	-16.4274	145	127128	2016	114.058
Mashonaland West	Chegutu	30.3976	-18.1402	489	159420	2016	306.737
Mashonaland East	Chikomba	31.0982	-18.8874	221	129614	2016	170.506
Manicaland	Chimanimani	32.7214	-19.7812	209	139794	2016	149.506
Manicaland	Chipinge	32.476	-20.4951	574	314274	2016	182.643
Masvingo	Chiredzi	31.6793	-21.3427	1040	322460	2016	322.521
Midlands	Chirumhanzu	30.4875	-19.3186	337	84379	2016	399.388
Harare	Chitungwiza	31.0627	-18.0142	194	392524	2016	49.4237
Masvingo	Chivi	30.5794	-20.4954	161	174402	2016	92.3155
Midlands	Gokwe North	28.8334	-17.5727	236	254923	2016	92.577
Midlands	Gokwe South	28.6448	-18.208	297	319726	2016	92.892
Mashonaland East	Goromonzi	31.3448	-17.7907	333	239495	2016	139.043
Mashonaland central	Guruve	30.5689	-16.3342	99	130013	2016	76.1462
Masvingo	Gutu	31.247	-19.6101	198	213479	2016	92.7492
Matabeleland South	Gwanda	29.1635	-21.2359	590	139533	2016	422.839
Midlands	Gweru	29.6498	-19.4599	920	261568	2016	351.725
Harare	Harare	31.065	-17.8593	3328	2192054	2016	151.821
Mashonaland West	Hurungwe	29.5351	-16.4375	733	347318	2016	211.046
Matabeleland North	Hwange	26.5023	-18.7161	305	102271	2016	298.227
Mashonaland East	Hwedza	31.6363	-18.7375	110	78064.8	2016	140.909
Matabeleland South	Insiza	29.4053	-20.2572	172	101803	2016	168.954
Mashonaland West	Kariba	28.612	-16.8916	98	72916	2016	134.401
Midlands	Kwekwe	29.5608	-18.8737	779	287490	2016	270.966
Matabeleland North	Lupane	27.9187	-18.8552	507	100856	2016	502.697
Mashonaland West	Makonde	30.0141	-17.1282	474	159200	2016	297.739
Manicaland	Makoni	32.1834	-18.3605	328	285513	2016	114.881
Matabeleland South	Mangwe	28.0083	-20.976	325	79850	2016	407.013
Mashonaland East	Marondera	31.4996	-18.2693	325	190905	2016	170.242
Masvingo	Masvingo	30.9105	-20.2596	680	314961	2016	215.9
Matabeleland South	Matobo	28.4936	-20.9574	190	95885	2016	198.154
Mashonaland central	Mazowe	30.9302	-17.2554	574	245234	2016	234.062
Midlands	Mberengwa	30.0164	-20.7502	324	193723	2016	167.249
Mashonaland central	Mbire	30.5196	-16.1174	68	86252	2016	78.8388
Mashonaland West	Mhondoro	30.1639	-18.5778	132	104342	2016	126.507
Mashonaland central	Mount Darwin	31.6533	-16.5722	580	223440	2016	259.578
Mashonaland East	Mudzi	32.6384	-17.0338	102	141867	2016	71.8983
Mashonaland East	Murewa	31.8225	-17.7918	341	208692	2016	163.399
Manicaland	Mutare	32.4286	-19.2229	767	196663	2016	390.007
Manicaland	Mutasa	32.7063	-18.6423	262	177350	2016	147.73
Mashonaland East	Mutoko	32.2724	-17.4458	303	155837	2016	194.434
Masvingo	Mwenezi	30.6898	-21.3683	729	174337	2016	418.156
Matabeleland North	Nkayi	28.6968	-18.926	636	111575	2016	570.02
Manicaland	Nyanga	32.7554	-17.9353	136	131311	2016	103.571
Mashonaland central	Rushinga	32.2919	-16.609	48	74228	2016	64.6656
Mashonaland West	Sanyati	29.5812	-18.0217	736	124187	2016	592.656
Mashonaland East	Seke	30.9477	-18.2503	820	108192	2016	757.912
Mashonaland central	Shamva	31.6415	-17.097	212	125868	2016	168.43
Midlands	Shurugwi	30.1467	-19.7496	239	103982	2016	229.847
Matabeleland North	Tsholotsho	27.4182	-19.6169	330	116189	2016	284.02
Matabeleland North	Umguza	28.2823	-19.8201	209	89238	2016	234.205
Matabeleland South	Umzingwane	28.9453	-20.3458	194	63770	2016	304.218
Mashonaland East	Uzumba Maramba Pfungwe	32.0469	-17.0819	94	119973	2016	78.351
Masvingo	Zaka	31.4274	-20.3854	358	189956	2016	188.465
Mashonaland West	Zvimba	30.4524	-17.5086	437	262612	2016	166.405
Midlands	Zvishavane	30.078	-20.2843	275	120057	2016	229.058
Matabeleland South	Beitbridge	30.035	-21.907	699	125648	2017	556.316
Masvingo	Bikita	31.9146	-20.1461	278	171640	2017	161.967
Mashonaland central	Bindura	31.3064	-17.2414	320	179312	2017	178.46
Matabeleland North	Binga	27.6561	-17.7903	60	141560	2017	42.3849
Matabeleland North	Bubi	28.6631	-19.5278	198	63758	2017	310.549
Manicaland	Buhera	31.8752	-19.4512	421	260301	2017	161.736
Bulawayo	Bulawayo	28.5481	-20.1406	1664	672231	2017	247.534
Matabeleland South	Bulilima	27.5715	-20.1646	148	93049	2017	159.056
Mashonaland central	Centenary	31.143	-16.4274	193	128781	2017	149.867
Mashonaland West	Chegutu	30.3976	-18.1402	487	162130	2017	300.376
Mashonaland East	Chikomba	31.0982	-18.8874	93	131817	2017	70.5524
Manicaland	Chimanimani	32.7214	-19.7812	170	141332	2017	120.284
Manicaland	Chipinge	32.476	-20.4951	486	317731	2017	152.96
Masvingo	Chiredzi	31.6793	-21.3427	862	326330	2017	264.15
Midlands	Chirumhanzu	30.4875	-19.3186	228	85223	2017	267.533
Harare	Chitungwiza	31.0627	-18.0142	303	431776	2017	70.1752
Masvingo	Chivi	30.5794	-20.4954	143	176495	2017	81.0221
Midlands	Gokwe North	28.8334	-17.5727	203	257472	2017	78.8435
Midlands	Gokwe South	28.6448	-18.208	337	322923	2017	104.359
Mashonaland East	Goromonzi	31.3448	-17.7907	312	243566	2017	128.097
Mashonaland central	Guruve	30.5689	-16.3342	137	131703	2017	104.022
Masvingo	Gutu	31.247	-19.6101	153	216041	2017	70.8199
Matabeleland South	Gwanda	29.1635	-21.2359	524	140231	2017	373.669
Midlands	Gweru	29.6498	-19.4599	990	264184	2017	374.739
Harare	Harare	31.065	-17.8593	3311	2216167	2017	149.402
Mashonaland West	Hurungwe	29.5351	-16.4375	784	353222	2017	221.957
Matabeleland North	Hwange	26.5023	-18.7161	304	102782	2017	295.772
Mashonaland East	Hwedza	31.6363	-18.7375	69	85871.3	2017	80.3528
Matabeleland South	Insiza	29.4053	-20.2572	209	102312	2017	204.277
Mashonaland West	Kariba	28.612	-16.8916	104	74156	2017	140.245
Midlands	Kwekwe	29.5608	-18.8737	897	290365	2017	308.922
Matabeleland North	Lupane	27.9187	-18.8552	323	101360	2017	318.666
Mashonaland West	Makonde	30.0141	-17.1282	532	161906	2017	328.586
Manicaland	Makoni	32.1834	-18.3605	292	288654	2017	101.159
Matabeleland South	Mangwe	28.0083	-20.976	273	80249	2017	340.191
Mashonaland East	Marondera	31.4996	-18.2693	333	194150	2017	171.517
Masvingo	Masvingo	30.9105	-20.2596	677	318741	2017	212.398
Matabeleland South	Matobo	28.4936	-20.9574	241	96364	2017	250.093
Mashonaland central	Mazowe	30.9302	-17.2554	443	248422	2017	178.326
Midlands	Mberengwa	30.0164	-20.7502	239	195660	2017	122.151
Mashonaland central	Mbire	30.5196	-16.1174	31	87373	2017	35.4801
Mashonaland West	Mhondoro	30.1639	-18.5778	159	114776	2017	138.53
Mashonaland central	Mount Darwin	31.6533	-16.5722	617	226345	2017	272.593
Mashonaland East	Mudzi	32.6384	-17.0338	54	144278	2017	37.4277
Mashonaland East	Murewa	31.8225	-17.7918	310	212240	2017	146.061
Manicaland	Mutare	32.4286	-19.2229	554	198826	2017	278.636
Manicaland	Mutasa	32.7063	-18.6423	292	179301	2017	162.855
Mashonaland East	Mutoko	32.2724	-17.4458	262	158486	2017	165.314
Masvingo	Mwenezi	30.6898	-21.3683	426	176429	2017	241.457
Matabeleland North	Nkayi	28.6968	-18.926	559	112132	2017	498.52
Manicaland	Nyanga	32.7554	-17.9353	89	132755	2017	67.0408
Mashonaland central	Rushinga	32.2919	-16.609	44	75193	2017	58.5161
Mashonaland West	Sanyati	29.5812	-18.0217	787	136605	2017	576.112
Mashonaland East	Seke	30.9477	-18.2503	626	110031	2017	568.931
Mashonaland central	Shamva	31.6415	-17.097	271	127504	2017	212.542
Midlands	Shurugwi	30.1467	-19.7496	256	105022	2017	243.758
Matabeleland North	Tsholotsho	27.4182	-19.6169	304	116770	2017	260.341
Matabeleland North	Umguza	28.2823	-19.8201	207	89684	2017	230.81
Matabeleland South	Umzingwane	28.9453	-20.3458	152	64089	2017	237.17
Mashonaland East	Uzumba Maramba Pfungwe	32.0469	-17.0819	93	122013	2017	76.2214
Masvingo	Zaka	31.4274	-20.3854	295	192235	2017	153.458
Mashonaland West	Zvimba	30.4524	-17.5086	629	267076	2017	235.513
Midlands	Zvishavane	30.078	-20.2843	282	121258	2017	232.562
Matabeleland South	Beitbridge	30.035	-21.907	581	138213	2018	420.366
Masvingo	Bikita	31.9146	-20.1461	494	188804	2018	261.647
Mashonaland central	Bindura	31.3064	-17.2414	405	197243	2018	205.33
Matabeleland North	Binga	27.6561	-17.7903	115	155716	2018	73.8524
Matabeleland North	Bubi	28.6631	-19.5278	154	70133.8	2018	219.58
Manicaland	Buhera	31.8752	-19.4512	582	286331	2018	203.261
Bulawayo	Bulawayo	28.5481	-20.1406	2137	739454	2018	288.997
Matabeleland South	Bulilima	27.5715	-20.1646	188	102354	2018	183.676
Mashonaland central	Centenary	31.143	-16.4274	214	141659	2018	151.067
Mashonaland West	Chegutu	30.3976	-18.1402	619	178343	2018	347.084
Mashonaland East	Chikomba	31.0982	-18.8874	129	144999	2018	88.9663
Manicaland	Chimanimani	32.7214	-19.7812	160	155465	2018	102.917
Manicaland	Chipinge	32.476	-20.4951	574	349504	2018	164.233
Masvingo	Chiredzi	31.6793	-21.3427	807	358963	2018	224.814
Midlands	Chirumhanzu	30.4875	-19.3186	232	93745.3	2018	247.479
Harare	Chitungwiza	31.0627	-18.0142	267	474954	2018	56.216
Masvingo	Chivi	30.5794	-20.4954	160	194144	2018	82.4128
Midlands	Gokwe North	28.8334	-17.5727	264	283219	2018	93.214
Midlands	Gokwe South	28.6448	-18.208	457	355215	2018	128.654
Mashonaland East	Goromonzi	31.3448	-17.7907	429	267923	2018	160.121
Mashonaland central	Guruve	30.5689	-16.3342	128	144873	2018	88.3531
Masvingo	Gutu	31.247	-19.6101	210	237645	2018	88.3671
Matabeleland South	Gwanda	29.1635	-21.2359	543	154254	2018	352.017
Midlands	Gweru	29.6498	-19.4599	1028	290602	2018	353.748
Harare	Harare	31.065	-17.8593	3339	2437784	2018	136.969
Mashonaland West	Hurungwe	29.5351	-16.4375	444	388544	2018	114.273
Matabeleland North	Hwange	26.5023	-18.7161	410	113060	2018	362.639
Mashonaland East	Hwedza	31.6363	-18.7375	81	94458.4	2018	85.752
Matabeleland South	Insiza	29.4053	-20.2572	296	112543	2018	263.01
Mashonaland West	Kariba	28.612	-16.8916	80	81571.6	2018	98.0733
Midlands	Kwekwe	29.5608	-18.8737	1039	319402	2018	325.296
Matabeleland North	Lupane	27.9187	-18.8552	444	111496	2018	398.221
Mashonaland West	Makonde	30.0141	-17.1282	466	178097	2018	261.656
Manicaland	Makoni	32.1834	-18.3605	608	317519	2018	191.484
Matabeleland South	Mangwe	28.0083	-20.976	216	88273.9	2018	244.693
Mashonaland East	Marondera	31.4996	-18.2693	350	213565	2018	163.885
Masvingo	Masvingo	30.9105	-20.2596	639	350615	2018	182.251
Matabeleland South	Matobo	28.4936	-20.9574	235	106000	2018	221.697
Mashonaland central	Mazowe	30.9302	-17.2554	437	273264	2018	159.918
Midlands	Mberengwa	30.0164	-20.7502	292	215226	2018	135.671
Mashonaland central	Mbire	30.5196	-16.1174	101	96110.3	2018	105.088
Mashonaland West	Mhondoro	30.1639	-18.5778	178	126254	2018	140.986
Mashonaland central	Mount Darwin	31.6533	-16.5722	653	248980	2018	262.271
Mashonaland East	Mudzi	32.6384	-17.0338	74	158706	2018	46.6272
Mashonaland East	Murewa	31.8225	-17.7918	381	233464	2018	163.194
Manicaland	Mutare	32.4286	-19.2229	774	218709	2018	353.896
Manicaland	Mutasa	32.7063	-18.6423	311	197231	2018	157.683
Mashonaland East	Mutoko	32.2724	-17.4458	330	174335	2018	189.291
Masvingo	Mwenezi	30.6898	-21.3683	518	194072	2018	266.911
Matabeleland North	Nkayi	28.6968	-18.926	549	123345	2018	445.092
Manicaland	Nyanga	32.7554	-17.9353	125	146030	2018	85.5986
Mashonaland central	Rushinga	32.2919	-16.609	48	82712.3	2018	58.0325
Mashonaland West	Sanyati	29.5812	-18.0217	1433	150266	2018	953.643
Mashonaland East	Seke	30.9477	-18.2503	914	121034	2018	755.159
Mashonaland central	Shamva	31.6415	-17.097	200	140254	2018	142.598
Midlands	Shurugwi	30.1467	-19.7496	275	115524	2018	238.045
Matabeleland North	Tsholotsho	27.4182	-19.6169	366	128447	2018	284.942
Matabeleland North	Umguza	28.2823	-19.8201	252	98652.4	2018	255.442
Matabeleland South	Umzingwane	28.9453	-20.3458	143	70497.9	2018	202.843
Mashonaland East	Uzumba Maramba Pfungwe	32.0469	-17.0819	87	134214	2018	64.8217
Masvingo	Zaka	31.4274	-20.3854	219	211458	2018	103.566
Mashonaland West	Zvimba	30.4524	-17.5086	557	293784	2018	189.595
Midlands	Zvishavane	30.078	-20.2843	289	133384	2018	216.668
